# Supplementary material for: Normalisation genes for expression analyses in the brown alga model Ectocarpus siliculosus
Source: BMC Mol Biol. 2008 Aug 18;9:75. doi: 10.1186/1471-2199-9-75 (PMC2546422; doi:10.1186/1471-2199-9-75)
Supplement: Additional file 2 — Gene expression during the diurnal cycle. [file 1471-2199-9-75-S2.xls]

## Sheet: Feuil1
ADDITIONAL FILE 2
Transcript level during the diurnal cycle (arithmetic mean of the three biological replicates)
Arithmetic mean
	TUA	EF1a	ARP2.2	UBCE	R26S	CYC	G6PD	UBQ	ACT	IF2A	IF4E	ARP2.1	Dynein
T0	46235.5	51428.8	5657.15	6883.15	159159	658.583	9881.48	108512	163559	6619.82	2750.48	7048.48	10362.1
T6h	75917.2	70590.5	5639.16	8972.49	199527	1985.16	14387.2	189660	132060	8115.49	2336.49	7238.49	15760.5
T12h	136048	75127.9	7561.94	11651.3	171081	2219.27	20681.3	118568	131498	9763.6	2648.27	9008.27	13121.3
T18h	137100	61123	6555.98	8490.32	185320	1685.38	9818.65	137813	75243	6185.98	2561.98	8504.65	10764.7
T24h	100509	57879.2	4891.53	5467.53	147893	1099.76	7247.53	143993	55855.9	6477.86	2313.19	6452.53	8269.19
standard deviation
	TUA	EF1a	ARP2.2	UBCE	R26S	CYC	G6PD	UBQ	ACT	IF2A	IF4E	ARP2.1	Dynein
T0	19291.5	12914.1	891.641	778.045	46301.3	241.881	3394.06	50254.5	52057.5	1612.83	493.65	904.93	980.593
T6h	10027.7	8898.4	747.035	765.085	7978.39	611.628	1225.75	34381.8	11347.8	1552.71	121.357	968.783	1342.77
T12h	32207.5	7887.74	951.094	659.384	25018.2	477.789	3566.67	16264.1	41350.3	2626.62	1043.51	1516.04	2147.76
T18h	35839.2	22318	2510.2	2470.28	8961.53	720.338	4488.6	59260.8	56001.5	3112.99	892.08	3671.58	3653.11
T24h	39995.7	15970.4	1854.52	2037.06	35650.7	363.526	2044.65	49002.6	21722.7	2316.26	678.32	2287.1	3248.41
